# Supplementary material for: Na7Cr4(P2O7)4PO4
Source: Acta Crystallogr Sect E Struct Rep Online. 2013 Apr 10;69(Pt 5):i27–8. doi: 10.1107/S1600536813008726 (PMC3647785; doi:10.1107/S1600536813008726)
Supplement: Supplementary file 1 [file e-69-00i27-sup1.cif]

##############################################################################
#                                                                            #
# This CIF contains the data in a paper accepted for publication in          #
# Acta Crystallographica Section E. It conforms to the requirements of       #
# Notes for Authors for Acta Crystallographica Section E, and has been       #
# peer reviewed under the auspices of the IUCr Commission on Journals.       #
#                                                                            #
# Full details of the Crystallographic Information File format               #
# are given in the paper "The Crystallographic Information File (CIF):       #
# a New Standard Archive File for Crystallography" by S. R. Hall, F. H.      #
# Allen and I. D. Brown [Acta Cryst. (1991), A47, 655-685].                  #
#                                                                            #
# The current version of the core CIF dictionary is obtainable from          #
# ftp://ftp.iucr.org/pub/cif_core.dic.                                       #
#                                                                            #
# Software is freely available for graphical display of the structure(s)     #
# in this CIF. For information consult the CIF software page                 #
# http://www.iucr.org/resources/cif/software.                                #
#                                                                            #
# This file may be used for bona fide research purposes within the           #
# scientific community so long as proper attribution is given to the journal # 
# article from which it was obtained.                                        #
#                                                                            #
##############################################################################
data_I
_audit_creation_method     SHELXL-97
_chemical_name_systematic
;
Heptasodium tetrachromium(III) tetrakis(diphosphate) orthophosphate
;
_chemical_name_common     ?
_chemical_formula_moiety     'Cr4 Na7 O32 P9'
_chemical_formula_sum     'Cr4 Na7 O32 P9'
_chemical_formula_iupac     'Na7 Cr4 (P2 O7)4 P O4'
_chemical_formula_weight     1159.66
_chemical_melting_point     ?
_symmetry_cell_setting     tetragonal
_symmetry_space_group_name_H-M     'P -4 21 c'
_symmetry_space_group_name_Hall     'P -4 2 n'
loop_
    _symmetry_equiv_pos_as_xyz
    'x, y, z'
    'x+1/2, -y+1/2, -z+1/2'
    '-x, -y, z'
    '-x+1/2, y+1/2, -z+1/2'
    '-y+1/2, -x+1/2, z+1/2'
    '-y, x, -z'
    'y, -x, -z'
    'y+1/2, x+1/2, z+1/2'
_cell_length_a     14.058(2)
_cell_length_b     14.058(2)
_cell_length_c     6.3103(8)
_cell_angle_alpha     90.00
_cell_angle_beta     90.00
_cell_angle_gamma     90.00
_cell_volume     1247.1(3)
_cell_formula_units_Z     2
_cell_measurement_reflns_used     25
_cell_measurement_theta_min     11
_cell_measurement_theta_max     15
_cell_measurement_temperature     298(2)
_exptl_crystal_description     prism
_exptl_crystal_colour     green
_exptl_crystal_size_max     0.24
_exptl_crystal_size_mid     0.16
_exptl_crystal_size_min     0.11
_exptl_crystal_density_diffrn     3.088
_exptl_crystal_density_meas     ?
_exptl_crystal_density_method     'not measured'
_exptl_crystal_F_000     1128
_exptl_absorpt_coefficient_mu     2.544
_exptl_absorpt_correction_type     psi-scan
_exptl_absorpt_process_details     '(North <i>et al.</i>, 1968)'
_exptl_absorpt_correction_T_min     0.61
_exptl_absorpt_correction_T_max     0.75
_exptl_special_details
;
;
_diffrn_ambient_temperature     298(2)
_diffrn_radiation_type     MoK\a
_diffrn_radiation_wavelength     0.71073
_diffrn_radiation_source     'fine-focus sealed tube'
_diffrn_radiation_monochromator     graphite
_diffrn_measurement_device_type     'Enraf--Nonius CAD-4'
_diffrn_measurement_method     \w/2\q
_diffrn_detector_area_resol_mean     ?
_diffrn_reflns_number     3276
_diffrn_reflns_av_R_equivalents     0.0299
_diffrn_reflns_av_sigmaI/netI     0.0307
_diffrn_reflns_theta_min     2.05
_diffrn_reflns_theta_max     26.96
_diffrn_reflns_theta_full     26.96
_diffrn_measured_fraction_theta_max     1.000
_diffrn_measured_fraction_theta_full     1.000
_diffrn_reflns_limit_h_min     -1
_diffrn_reflns_limit_h_max     17
_diffrn_reflns_limit_k_min     -1
_diffrn_reflns_limit_k_max     17
_diffrn_reflns_limit_l_min     -8
_diffrn_reflns_limit_l_max     8
_diffrn_standards_number     2
_diffrn_standards_interval_count     ?
_diffrn_standards_interval_time     120
_diffrn_standards_decay_%     1.1
loop_
    _diffrn_standard_refln_index_h
    _diffrn_standard_refln_index_k
    _diffrn_standard_refln_index_l
    9 -2 -2
    7 -1 -1
_refine_special_details
;
Refinement of <i>F</i>^2^ against ALL reflections. The weighted <i>R</i>-factor
<i>wR</i> and goodness of fit <i>S</i> are based on <i>F</i>^2^, conventional
<i>R</i>-factors <i>R</i> are based on <i>F</i>, with <i>F</i> set to zero for
negative <i>F</i>^2^. The threshold expression of <i>F</i>^2^ >
\s(<i>F</i>^2^) is used only for calculating <i>R</i>-factors(gt) <i>etc</i>.
and is not relevant to the choice of reflections for refinement.
<i>R</i>-factors based on <i>F</i>^2^ are statistically about twice as large
as those based on <i>F</i>, and <i>R</i>- factors based on ALL data will be
even larger.
;
_reflns_number_total     1349
_reflns_number_gt     1277
_reflns_threshold_expression     I>2\s(I)
_refine_ls_structure_factor_coef     Fsqd
_refine_ls_matrix_type     full
_refine_ls_R_factor_all     0.0259
_refine_ls_R_factor_gt     0.0226
_refine_ls_wR_factor_gt     0.0591
_refine_ls_wR_factor_ref     0.0603
_refine_ls_goodness_of_fit_ref     1.123
_refine_ls_restrained_S_all     1.123
_refine_ls_number_reflns     1349
_refine_ls_number_parameters     123
_refine_ls_number_restraints     0
_refine_ls_weighting_scheme     calc
_refine_ls_weighting_details
         'calc w=1/[\s^2^(Fo^2^)+(0.0275P)^2^+0.8748P] where P=(Fo^2^+2Fc^2^)/3'
_atom_sites_solution_primary     direct
_atom_sites_solution_secondary     difmap
_refine_ls_shift/su_max     0.001
_refine_ls_shift/su_mean     0.000
_refine_diff_density_max     0.298
_refine_diff_density_min     -0.264
_refine_ls_extinction_method     'SHELXL97 (Sheldrick, 2008)'
_refine_ls_extinction_coef     0.0014(4)
_refine_ls_extinction_expression
                                  'Fc^*^=kFc[1+0.001xFc^2^\l^3^/sin(2\q)]^-1/4^'
_refine_ls_abs_structure_details     'Flack (1983), 1349 Friedel pairs'
_refine_ls_abs_structure_Flack     -0.03(2)
loop_
    _atom_type_symbol
    _atom_type_description
    _atom_type_scat_dispersion_real
    _atom_type_scat_dispersion_imag
    _atom_type_scat_source
    'O' 'O' 0.0106 0.0060
                         'International Tables Vol C Tables 4.2.6.8 and 6.1.1.4'
    'Cr' 'Cr' 0.3209 0.6236
                         'International Tables Vol C Tables 4.2.6.8 and 6.1.1.4'
    'Na' 'Na' 0.0362 0.0249
                         'International Tables Vol C Tables 4.2.6.8 and 6.1.1.4'
    'P' 'P' 0.1023 0.0942
                         'International Tables Vol C Tables 4.2.6.8 and 6.1.1.4'
_computing_data_collection
                'CAD-4 EXPRESS (Duisenberg, 1992; Mac\'i\<cek & Yordanov, 1992)'
_computing_cell_refinement
                'CAD-4 EXPRESS (Duisenberg, 1992; Mac\'i\<cek & Yordanov, 1992)'
_computing_data_reduction     'XCAD4 (Harms & Wocadlo, 1995)'
_computing_structure_solution     'SHELXS97 (Sheldrick, 2008)'
_computing_structure_refinement     'SHELXL97 (Sheldrick, 2008)'
_computing_molecular_graphics     'DIAMOND (Brandenburg, 1998)'
_computing_publication_material     'WinGX (Farrugia, 2012)'
loop_
    _atom_site_type_symbol
    _atom_site_label
    _atom_site_fract_x
    _atom_site_fract_y
    _atom_site_fract_z
    _atom_site_U_iso_or_equiv
    _atom_site_adp_type
    _atom_site_calc_flag
    _atom_site_refinement_flags
    _atom_site_occupancy
    _atom_site_symmetry_multiplicity
    _atom_site_disorder_assembly
    _atom_site_disorder_group
    Cr Cr1 0.69014(3) 0.38036(3) 0.12660(8) 0.00602(13) Uani d . 1 1 . .
    P P1 0.74875(6) 0.38494(6) 0.64161(12) 0.00652(18) Uani d . 1 1 . .
    P P2 0.55451(6) 0.20026(6) 0.10207(12) 0.00729(17) Uani d . 1 1 . .
    P P3 0.5000 0.5000 0.0000 0.0061(3) Uani d S 1 4 . .
    Na Na1 0.75651(11) 0.59258(11) 0.3964(2) 0.0183(3) Uani d . 1 1 . .
    Na Na2 0.5141(6) -0.0143(7) 0.8247(4) 0.0306(19) Uani d P 0.50 1 . .
    Na Na3 0.5000 0.5000 0.5000 0.0371(9) Uani d S 1 4 . .
    O O1 0.68067(16) 0.35965(16) 0.8190(3) 0.0105(5) Uani d . 1 1 . .
    O O2 0.74924(16) 0.50631(17) 0.0806(3) 0.0093(4) Uani d . 1 1 . .
    O O3 0.64622(16) 0.24863(16) 0.1722(4) 0.0126(5) Uani d . 1 1 . .
    O O4 0.69139(17) 0.39839(19) 0.4399(3) 0.0147(5) Uani d . 1 1 . .
    O O5 0.56956(18) 0.09593(15) 0.0691(4) 0.0151(5) Uani d . 1 1 . .
    O O6 0.82198(16) 0.33400(16) 0.1196(4) 0.0129(5) Uani d . 1 1 . .
    O O7 0.79078(18) 0.48798(18) 0.6892(4) 0.0156(6) Uani d . 1 1 . .
    O O8 0.56314(15) 0.43921(15) 0.1477(3) 0.0098(4) Uani d . 1 1 . .
loop_
    _atom_site_aniso_label
    _atom_site_aniso_U_11
    _atom_site_aniso_U_22
    _atom_site_aniso_U_33
    _atom_site_aniso_U_12
    _atom_site_aniso_U_13
    _atom_site_aniso_U_23
    Cr1 0.0069(2) 0.0075(2) 0.0037(2) 0.0007(2) 0.00016(19) 0.00024(19)
    P1 0.0083(3) 0.0072(4) 0.0040(3) 0.0003(3) -0.0001(3) -0.0005(3)
    P2 0.0069(4) 0.0080(4) 0.0070(3) 0.0005(3) 0.0005(3) 0.0005(3)
    P3 0.0065(4) 0.0065(4) 0.0052(7) 0.000 0.000 0.000
    Na1 0.0212(7) 0.0191(7) 0.0145(7) 0.0042(6) -0.0030(6) -0.0006(6)
    Na2 0.030(5) 0.051(6) 0.0106(11) -0.026(3) 0.0022(15) -0.0030(18)
    Na3 0.0519(14) 0.0519(14) 0.0076(13) 0.000 0.000 0.000
    O1 0.0111(11) 0.0152(12) 0.0052(10) -0.0017(10) 0.0014(9) 0.0012(8)
    O2 0.0126(10) 0.0086(10) 0.0068(9) -0.0020(10) 0.0019(9) 0.0003(9)
    O3 0.0113(12) 0.0106(11) 0.0157(11) -0.0022(10) -0.0030(9) 0.0052(10)
    O4 0.0121(11) 0.0289(14) 0.0031(10) 0.0044(11) -0.0018(9) -0.0023(9)
    O5 0.0206(13) 0.0092(11) 0.0154(12) 0.0006(11) -0.0005(10) -0.0008(9)
    O6 0.0120(11) 0.0131(11) 0.0137(11) 0.0043(9) 0.0025(10) 0.0025(10)
    O7 0.0279(13) 0.0099(12) 0.0089(10) -0.0072(11) 0.0060(9) -0.0029(9)
    O8 0.0088(10) 0.0115(10) 0.0090(10) 0.0018(9) 0.0002(9) 0.0020(9)
_geom_special_details
;
All e.s.d.'s (except the e.s.d. in the dihedral angle between two l.s. planes)
are estimated using the full covariance matrix. The cell e.s.d.'s are taken
into account individually in the estimation of e.s.d.'s in distances, angles
and torsion angles; correlations between e.s.d.'s in cell parameters are only
used when they are defined by crystal symmetry. An approximate (isotropic)
treatment of cell e.s.d.'s is used for estimating e.s.d.'s involving l.s.
planes.
;
loop_
    _geom_bond_atom_site_label_1
    _geom_bond_atom_site_label_2
    _geom_bond_site_symmetry_2
    _geom_bond_distance
    _geom_bond_publ_flag
    Cr1 O6 . 1.965(2) y
    Cr1 O1 1_554 1.967(2) y
    Cr1 O8 . 1.972(2) y
    Cr1 O3 . 1.973(2) y
    Cr1 O2 . 1.977(2) y
    Cr1 O4 . 1.993(2) y
    P1 O6 8_545 1.496(2) y
    P1 O1 . 1.515(2) y
    P1 O4 . 1.518(2) y
    P1 O7 . 1.593(3) y
    P2 O5 . 1.496(2) y
    P2 O2 7_565 1.514(2) y
    P2 O3 . 1.523(2) y
    P2 O7 7_566 1.620(2) y
    P3 O8 7_565 1.545(2) n
    P3 O8 6_655 1.545(2) n
    P3 O8 . 1.545(2) y
    P3 O8 3_665 1.545(2) n
    Na1 O2 . 2.335(2) n
    Na1 O7 . 2.410(3) n
    Na1 O5 4_655 2.455(3) n
    Na1 O1 6_656 2.459(3) n
    Na1 O3 4_655 2.621(3) n
    Na1 O4 6_656 2.782(3) n
    Na1 O3 6_656 2.826(3) n
    Na1 O4 . 2.892(3) n
    Na2 O5 3_656 2.254(9) n
    Na2 O5 8_545 2.305(9) n
    Na2 O5 1_556 2.321(10) n
    Na2 O5 5 2.366(9) n
    Na2 O7 4_646 2.744(9) n
    Na3 O8 6_656 2.542(2) n
    Na3 O8 3_665 2.542(2) n
    Na3 O8 . 2.542(2) n
    Na3 O8 7_566 2.542(2) n
loop_
    _geom_angle_atom_site_label_1
    _geom_angle_atom_site_label_2
    _geom_angle_atom_site_label_3
    _geom_angle_site_symmetry_1
    _geom_angle_site_symmetry_3
    _geom_angle
    _geom_angle_publ_flag
    O6 Cr1 O1 . 1_554 89.58(10) ?
    O6 Cr1 O8 . . 173.94(10) ?
    O1 Cr1 O8 1_554 . 93.87(10) ?
    O6 Cr1 O3 . . 89.26(10) ?
    O1 Cr1 O3 1_554 . 89.08(10) ?
    O8 Cr1 O3 . . 95.77(9) ?
    O6 Cr1 O2 . . 84.11(9) ?
    O1 Cr1 O2 1_554 . 90.93(9) ?
    O8 Cr1 O2 . . 90.84(9) ?
    O3 Cr1 O2 . . 173.37(10) ?
    O6 Cr1 O4 . . 93.21(10) ?
    O1 Cr1 O4 1_554 . 176.41(10) ?
    O8 Cr1 O4 . . 83.55(9) ?
    O3 Cr1 O4 . . 88.70(10) ?
    O2 Cr1 O4 . . 91.60(10) ?
    O6 P1 O1 8_545 . 115.82(13) ?
    O6 P1 O4 8_545 . 114.92(14) ?
    O1 P1 O4 . . 108.24(13) ?
    O6 P1 O7 8_545 . 104.97(13) ?
    O1 P1 O7 . . 107.96(13) ?
    O4 P1 O7 . . 104.00(14) ?
    O5 P2 O2 . 7_565 114.64(13) ?
    O5 P2 O3 . . 111.00(14) ?
    O2 P2 O3 7_565 . 113.01(13) ?
    O5 P2 O7 . 7_566 105.71(14) ?
    O2 P2 O7 7_565 7_566 108.91(13) ?
    O3 P2 O7 . 7_566 102.57(13) ?
    O8 P3 O8 7_565 6_655 105.79(16) ?
    O8 P3 O8 7_565 . 111.34(8) ?
    O8 P3 O8 6_655 . 111.34(8) ?
    O8 P3 O8 7_565 3_665 111.34(8) ?
    O8 P3 O8 6_655 3_665 111.34(8) ?
    O8 P3 O8 . 3_665 105.79(16) ?
    O2 Na1 O7 . . 110.26(10) ?
    O2 Na1 O5 . 4_655 97.43(9) ?
    O7 Na1 O5 . 4_655 75.20(9) ?
    O2 Na1 O1 . 6_656 76.17(8) ?
    O7 Na1 O1 . 6_656 149.73(10) ?
    O5 Na1 O1 4_655 6_656 134.49(10) ?
    O2 Na1 O3 . 4_655 108.46(9) ?
    O7 Na1 O3 . 4_655 122.20(10) ?
    O5 Na1 O3 4_655 4_655 58.61(8) ?
    O1 Na1 O3 6_656 4_655 80.42(8) ?
    O2 Na1 O4 . 6_656 122.82(9) ?
    O7 Na1 O4 . 6_656 100.16(9) ?
    O5 Na1 O4 4_655 6_656 137.47(10) ?
    O1 Na1 O4 6_656 6_656 55.52(7) ?
    O3 Na1 O4 4_655 6_656 92.97(8) ?
    O2 Na1 O3 . 6_656 163.67(10) ?
    O7 Na1 O3 . 6_656 55.20(8) ?
    O5 Na1 O3 4_655 6_656 86.26(8) ?
    O1 Na1 O3 6_656 6_656 112.39(8) ?
    O3 Na1 O3 4_655 6_656 87.08(7) ?
    O4 Na1 O3 6_656 6_656 59.27(7) ?
    O2 Na1 O4 . . 64.97(8) ?
    O7 Na1 O4 . . 54.17(8) ?
    O5 Na1 O4 4_655 . 108.96(9) ?
    O1 Na1 O4 6_656 . 108.52(9) ?
    O3 Na1 O4 4_655 . 166.12(9) ?
    O4 Na1 O4 6_656 . 100.85(10) ?
    O3 Na1 O4 6_656 . 98.76(8) ?
    O5 Na2 O5 3_656 8_545 178.4(3) ?
    O5 Na2 O5 3_656 1_556 93.46(16) ?
    O5 Na2 O5 8_545 1_556 87.5(4) ?
    O5 Na2 O5 3_656 5 87.6(4) ?
    O5 Na2 O5 8_545 5 90.98(15) ?
    O5 Na2 O5 1_556 5 153.1(3) ?
    O5 Na2 O7 3_656 4_646 123.3(2) ?
    O5 Na2 O7 8_545 4_646 58.2(2) ?
    O5 Na2 O7 1_556 4_646 71.2(3) ?
    O5 Na2 O7 5 4_646 129.47(19) ?
    O8 Na3 O8 6_656 3_665 139.91(6) ?
    O8 Na3 O8 6_656 . 139.91(6) ?
    O8 Na3 O8 3_665 . 57.99(9) ?
    O8 Na3 O8 6_656 7_566 57.99(9) ?
    O8 Na3 O8 3_665 7_566 139.91(6) ?
    O8 Na3 O8 . 7_566 139.91(6) ?
_iucr_refine_instructions_details
;
TITL  noura13 in P -4 21 c
CELL   0.71073  14.0578  14.0578   6.3103  90.000  90.000  90.000
ZERR    2       0.0020   0.0020   0.0008   0.000   0.000   0.000
LATT   -1
SYMM   1/2+X,1/2-Y,1/2-Z
SYMM   -X,-Y,+Z
SYMM   1/2-X,1/2+Y,1/2-Z
SYMM   1/2-Y,1/2-X,1/2+Z
SYMM   -Y,+X,-Z
SYMM   +Y,-X,-Z
SYMM   1/2+Y,1/2+X,1/2+Z
SFAC  O   Cr   Na   P
UNIT  64   8   14   18
ACTA
L.S. 8
MERG 2
BOND
FMAP 2
PLAN 20
WGHT    0.027500    0.874800
EXTI    0.001423
FVAR       0.31383
CR1   2    0.690141    0.380362    0.126604    11.00000    0.00685    0.00747 =
         0.00374    0.00024    0.00016    0.00070
P1    4    0.748752    0.384943    0.641609    11.00000    0.00835    0.00721 =
         0.00400   -0.00054   -0.00010    0.00032
P2    4    0.554515    0.200260    0.102065    11.00000    0.00687    0.00802 =
         0.00698    0.00052    0.00054    0.00050
P3    4    0.500000    0.500000    0.000000    10.25000    0.00651    0.00651 =
         0.00519    0.00000    0.00000    0.00000
NA1   3    0.756508    0.592577    0.396362    11.00000    0.02122    0.01912 =
         0.01447   -0.00059   -0.00296    0.00416
NA2   3    0.514137   -0.014311    0.824659    10.50000    0.03030    0.05090 =
         0.01059   -0.00304    0.00223   -0.02633
NA3   3    0.500000    0.500000    0.500000    10.25000    0.05185    0.05185 =
         0.00762    0.00000    0.00000    0.00000
O1    1    0.680673    0.359648    0.818970    11.00000    0.01108    0.01518 =
         0.00520    0.00118    0.00141   -0.00171
O2    1    0.749236    0.506306    0.080625    11.00000    0.01258    0.00864 =
         0.00678    0.00033    0.00191   -0.00202
O3    1    0.646225    0.248629    0.172238    11.00000    0.01129    0.01062 =
         0.01574    0.00524   -0.00301   -0.00224
O4    1    0.691391    0.398389    0.439922    11.00000    0.01214    0.02889 =
         0.00313   -0.00233   -0.00177    0.00436
O5    1    0.569557    0.095926    0.069084    11.00000    0.02064    0.00922 =
         0.01538   -0.00075   -0.00050    0.00065
O6    1    0.821984    0.333998    0.119640    11.00000    0.01199    0.01315 =
         0.01367    0.00246    0.00254    0.00427
O7    1    0.790783    0.487980    0.689248    11.00000    0.02792    0.00995 =
         0.00892   -0.00292    0.00603   -0.00722
O8    1    0.563138    0.439211    0.147691    11.00000    0.00884    0.01149 =
         0.00901    0.00205    0.00015    0.00177
HKLF 4
REM   noura13 in P -4 21 c
REM R1 =  0.0226 for   1277 Fo > 4sig(Fo)  and  0.0259 for all   1349 data
REM    123 parameters refined using      0 restraints
END
WGHT      0.0273      0.8786
REM Highest difference peak  0.298,  deepest hole -0.264,  1-sigma level  0.077
Q1    1   0.6971  0.3870  0.3577  11.00000  0.05    0.30
Q2    1   0.5000  0.5000  0.2670  10.50000  0.05    0.30
;
data_global
_journal_date_recd_electronic     2013-03-21
_journal_date_accepted     2013-03-29
_journal_name_full     'Acta Crystallographica, Section E'
_journal_year     2013
_journal_volume     69
_journal_issue      5
_journal_page_first     i27
_journal_page_last     i28
_journal_paper_category     QI
_journal_paper_doi     10.1107/S1600536813008726
_journal_coeditor_code     WM2734
_publ_contact_author_name     'Pr. M. F. Zid'
_publ_contact_author_address
;
  Laboratoire de Mat\'eriaux et Cristallochimie
  Facult\'e des Sciences de Tunis
  Universit\'e de Tunis El Manar
  2092 Manar II Tunis, Tunisie
;
_publ_contact_author_email     'faouzi.zid@fst.rnu.tn'
_publ_contact_author_fax     '216 71 88 34 24'
_publ_contact_author_phone     '216 71 87 26 00'
_publ_section_title
;
Na~7~Cr~4~(P~2~O~7~)~4~PO~4~
;
loop_
    _publ_author_name
    _publ_author_address
    'Bourguiba Fakhar, Noura'
;
  Laboratoire de Mat\'eriaux et Cristallochimie
  Facult\'e des Sciences de Tunis
  Universit\'e de Tunis El Manar
  2092 Manar II Tunis, Tunisia
;
    'Zid, Mohamed Faouzi'
;
  Laboratoire de Mat\'eriaux et Cristallochimie
  Facult\'e des Sciences de Tunis
  Universit\'e de Tunis El Manar
  2092 Manar II Tunis, Tunisia
;
    'Driss, Ahmed'
;
  Laboratoire de Mat\'eriaux et Cristallochimie
  Facult\'e des Sciences de Tunis
  Universit\'e de Tunis El Manar
  2092 Manar II Tunis, Tunisia
;
