# Supplementary material for: Na7Cr4(P2O7)4PO4
Source: Acta Crystallogr Sect E Struct Rep Online. 2013 Apr 10;69(Pt 5):i27–8. doi: 10.1107/S1600536813008726 (PMC3647785; doi:10.1107/S1600536813008726)
Supplement: Supplementary file 2 [file e-69-00i27-Isup2.hkl]

#
# h,k,l, Fc-squared, Fo-squared, sigma(Fo-squared) and status flag
#
data_I
_shelx_title '  noura13 in P -4 21 c'
_shelx_refln_list_code          4
_shelx_F_calc_maximum      329.58
_exptl_crystal_F_000      1128.00
_reflns_d_resolution_high  0.7838
 
loop_
 _symmetry_equiv_pos_as_xyz
 'x, y, z'
 'x+1/2, -y+1/2, -z+1/2'
 '-x, -y, z'
 '-x+1/2, y+1/2, -z+1/2'
 '-y+1/2, -x+1/2, z+1/2'
 '-y, x, -z'
 'y, -x, -z'
 'y+1/2, x+1/2, z+1/2'
 
_cell_length_a    14.0578
_cell_length_b    14.0578
_cell_length_c     6.3103
_cell_angle_alpha  90.000
_cell_angle_beta   90.000
_cell_angle_gamma  90.000
 
_shelx_F_squared_multiplier     1.000
 
loop_
 _refln_index_h
 _refln_index_k
 _refln_index_l
 _refln_F_squared_calc
 _refln_F_squared_meas
 _refln_F_squared_sigma
 _refln_observed_status
   1   1   0     1240.95     1430.93     46.22 o
   0   2   0     6807.98     6508.95     86.44 o
   1   2   0      939.24     1030.63     14.35 o
   2   2   0     5360.55     5014.78     70.01 o
   1   3   0      721.29      624.23     15.08 o
   2   3   0    28099.73    29044.52    793.95 o
   3   3   0    35647.68    36414.05    227.75 o
   0   4   0     1402.16     1515.94     32.29 o
   1   4   0      414.16      362.68     13.13 o
   2   4   0    63573.72    64838.23   1292.24 o
   3   4   0    13812.80    13201.38    104.13 o
   4   4   0      532.78      484.86     31.80 o
   1   5   0       69.87       58.18      7.67 o
   2   5   0     4631.41     5339.62     92.85 o
   3   5   0      114.24      156.29      8.85 o
   4   5   0      224.33      224.34     11.81 o
   5   5   0    30686.18    32191.61    278.22 o
   0   6   0      297.23      266.58     14.30 o
   1   6   0    38368.60    38927.29    488.84 o
   2   6   0        3.02       94.96     22.79 o
   3   6   0      411.10      465.63     23.55 o
   4   6   0      909.17     1062.68     46.28 o
   5   6   0     1057.16     1078.09     43.93 o
   6   6   0     9971.86    10484.76    176.31 o
   1   7   0     1367.72     1400.96     29.81 o
   2   7   0    27004.17    28310.55    806.88 o
   3   7   0        0.68       11.23     20.15 o
   4   7   0     5000.45     5079.88     91.11 o
   5   7   0     6727.79     7025.89    102.62 o
   6   7   0       35.22       10.79     24.45 o
   7   7   0      820.44      836.61     52.82 o
   0   8   0     2594.97     2691.80     59.10 o
   1   8   0      241.63      276.07     10.75 o
   2   8   0     4681.94     4723.76     81.70 o
   3   8   0     5616.87     5962.18    192.45 o
   4   8   0    15745.56    16563.57    554.91 o
   5   8   0      227.10      193.07     11.98 o
   6   8   0     2087.81     2035.76     65.55 o
   7   8   0       63.23       27.13     31.38 o
   8   8   0     3609.72     3885.99    133.44 o
   1   9   0      234.42      266.77     10.88 o
   2   9   0     4379.63     4284.45    124.59 o
   3   9   0     7681.72     7845.11    232.53 o
   4   9   0     3830.93     3997.38    237.36 o
   5   9   0    12608.55    12630.96    153.11 o
   6   9   0     3563.61     3712.67     88.63 o
   7   9   0      119.36      122.83     13.92 o
   8   9   0       12.09        8.41     55.18 o
   9   9   0       24.80       39.29     43.46 o
   0  10   0     5513.13     5285.80    134.77 o
   1  10   0    11960.85    11438.50     97.31 o
   2  10   0      154.79      155.77     37.37 o
   3  10   0      157.90      182.14     30.31 o
   4  10   0     4179.85     4440.09    168.03 o
   5  10   0      111.04      107.15     17.27 o
   6  10   0      164.12      183.75     26.66 o
   7  10   0       40.52       -8.51     41.38 o
   8  10   0     2103.91     2231.78     79.07 o
   9  10   0        4.73        2.02     35.03 o
  10  10   0     1044.22     1260.46     93.86 o
   1  11   0      598.29      611.34     23.39 o
   2  11   0       41.52      -33.19     33.19 o
   3  11   0       98.72       91.54     29.87 o
   4  11   0      598.18      569.36     29.27 o
   5  11   0     1106.48     1094.49     54.92 o
   6  11   0     1740.98     1948.53     72.96 o
   7  11   0     2256.15     2087.78     81.68 o
   8  11   0      281.31      260.10     16.49 o
   9  11   0     5576.34     5839.23    131.47 o
  10  11   0     1731.87     1621.57     75.62 o
  11  11   0       17.83       84.48     42.54 o
   0  12   0      494.17      448.81     25.92 o
   1  12   0      626.06      638.41     28.87 o
   2  12   0     1933.39     1965.80    142.68 o
   3  12   0     6976.79     6485.18    122.98 o
   4  12   0      599.96      588.81     34.69 o
   5  12   0      564.35      541.16     29.45 o
   6  12   0        3.65      -27.35     33.52 o
   7  12   0     1542.96     1512.89     70.69 o
   8  12   0     7696.33     8252.19    177.84 o
   9  12   0     1450.84     1525.38    126.99 o
  10  12   0      147.67      179.45     18.18 o
  11  12   0       37.92        9.39     36.23 o
  12  12   0     1342.64     1303.38     90.30 o
   1  13   0      488.86      520.17     21.07 o
   2  13   0     4484.86     4602.01    107.96 o
   3  13   0     8244.35     8369.71    146.40 o
   4  13   0     1795.74     1773.14     72.32 o
   5  13   0      515.00      522.88     45.45 o
   6  13   0      326.20      322.24     26.05 o
   7  13   0       14.48       15.71     39.45 o
   8  13   0       38.42      -33.05     37.32 o
   9  13   0     1925.96     2164.43     87.07 o
  10  13   0       60.49       34.15     17.00 o
  11  13   0      450.38      496.98     25.38 o
  12  13   0     1138.46     1170.56    107.87 o
   0  14   0     3848.17     3628.40    101.42 o
   1  14   0        1.26       11.73     14.36 o
   2  14   0     1752.06     1879.17     76.98 o
   3  14   0     3839.91     3734.19    143.12 o
   4  14   0     5049.89     5077.90    124.68 o
   5  14   0      476.58      436.43     51.03 o
   6  14   0       38.02       48.61     36.58 o
   7  14   0      225.34      259.35     20.23 o
   8  14   0      832.58      853.06     59.62 o
   9  14   0       20.13       -5.43     69.55 o
  10  14   0       68.80       92.32     35.43 o
  11  14   0     2384.30     2455.81    103.32 o
   1  15   0      774.77      806.54     32.99 o
   2  15   0      254.60      231.94     20.66 o
   3  15   0      352.78      327.38     23.72 o
   4  15   0     2683.75     2909.27     98.43 o
   5  15   0       96.48       71.50     51.38 o
   6  15   0     8907.71     8641.04    170.78 o
   7  15   0      371.53      387.64     36.10 o
   8  15   0        0.63       50.07     35.59 o
   9  15   0      167.41      166.98     23.44 o
   0  16   0    23025.80    23072.44    365.81 o
   1  16   0     1204.88     1240.07     47.70 o
   2  16   0        3.90       11.78     28.96 o
   3  16   0       27.01        1.07     33.28 o
   4  16   0     1476.06     1466.86     78.22 o
   5  16   0      978.42     1051.21     57.99 o
   6  16   0       39.18       51.72     39.07 o
   7  16   0      170.87      165.77     24.26 o
   8  16   0      716.80      777.09     42.98 o
   1  17   0     1948.36     2023.08     63.25 o
   2  17   0     1571.07     1597.00     82.21 o
   3  17   0      415.65      400.01     35.75 o
   4  17   0        3.75       -6.55     77.88 o
   5  17   0       53.75       79.65     42.19 o
   0   1   1     9310.54     9585.71    114.50 o
  -1   2   1     2532.30     2534.63     42.32 o
   0   2   1     2860.31     3008.09     59.07 o
   1   2   1     2501.31     2511.31     25.35 o
  -2   3   1     2643.86     2699.94     69.21 o
  -1   3   1     6054.96     6134.14    126.98 o
   0   3   1      304.83      362.14     13.08 o
   1   3   1     6500.74     6724.16     71.15 o
   2   3   1     2735.45     2675.99     44.62 o
  -3   4   1     5052.67     5036.56    212.59 o
  -2   4   1     6371.87     6268.89    323.49 o
  -1   4   1     1002.55     1009.39     22.30 o
   0   4   1       54.52       91.24      8.18 o
   1   4   1      905.67      931.83     20.21 o
   2   4   1     6054.74     5712.44     66.78 o
   3   4   1     5600.13     5399.58    105.64 o
  -4   5   1     1020.13     1168.28     61.68 o
  -3   5   1      470.52      362.61     19.16 o
  -2   5   1     3544.83     3590.70    110.92 o
  -1   5   1     6521.59     6191.56     59.21 o
   0   5   1     1959.33     1962.95     29.14 o
   1   5   1     6457.04     6282.27     97.93 o
   2   5   1     3139.99     3182.59     54.95 o
   3   5   1      392.97      307.96     16.51 o
   4   5   1      851.14      945.57     40.34 o
  -5   6   1     2534.87     2515.04     61.31 o
  -4   6   1     1941.08     1893.94     51.64 o
  -3   6   1     5511.78     6001.65     84.71 o
  -2   6   1     3129.28     3223.61     69.01 o
  -1   6   1     1803.81     1596.77     29.21 o
   0   6   1     5028.35     5068.80     74.12 o
   1   6   1     1936.65     1710.03     34.20 o
   2   6   1     2726.84     2600.66     53.39 o
   3   6   1     5766.37     6139.22    111.49 o
   4   6   1     2119.50     2020.27     52.08 o
   5   6   1     2400.90     2368.45     59.96 o
  -6   7   1     5104.10     5075.57    161.49 o
  -5   7   1     3523.64     3410.31    107.80 o
  -4   7   1    11711.74    12212.28    131.73 o
  -3   7   1      238.31      285.87     27.32 o
  -2   7   1     2002.37     2004.47    102.23 o
  -1   7   1     8305.44     8217.71    123.52 o
   0   7   1      432.79      450.33     15.87 o
   1   7   1     8258.50     8257.10    159.05 o
   2   7   1     2065.81     2057.32     99.03 o
   3   7   1      202.12      241.04     30.67 o
   4   7   1    11714.58    11625.86    268.86 o
   5   7   1     3534.11     3447.29     83.79 o
   6   7   1     4997.69     4679.76    133.53 o
  -7   8   1      897.85      902.86     42.13 o
  -6   8   1     2457.16     2510.07     71.84 o
  -5   8   1    18844.51    18567.52    282.04 o
  -4   8   1     9139.22     9569.74    123.77 o
  -3   8   1      887.61      856.45     41.80 o
  -2   8   1     1211.33     1235.31     62.24 o
  -1   8   1     1249.78     1145.24     57.68 o
   0   8   1     3415.81     3129.56     45.56 o
   1   8   1     1172.57     1169.48     29.44 o
   2   8   1     1297.39     1260.25     91.66 o
   3   8   1      924.08      980.97     40.49 o
   4   8   1     9005.42     8673.40    116.44 o
   5   8   1    19313.19    18746.38    212.91 o
   6   8   1     2289.00     2327.29     70.01 o
   7   8   1     1043.13     1140.52     61.76 o
  -8   9   1      868.96      882.90     70.44 o
  -7   9   1       78.45       77.34     17.73 o
  -6   9   1     3919.29     3925.71     92.04 o
  -5   9   1    10704.96    11027.63    156.63 o
  -4   9   1     3199.49     3209.15     78.49 o
  -3   9   1     1808.21     1814.77    155.04 o
  -2   9   1     5504.15     5339.53     93.13 o
  -1   9   1      529.99      537.19     19.75 o
   0   9   1     3774.23     3997.74     90.82 o
   1   9   1      439.40      420.20     17.66 o
   2   9   1     5770.19     5606.37    256.37 o
   3   9   1     1803.76     1860.78     58.39 o
   4   9   1     3111.26     2998.33     74.57 o
   5   9   1    10974.34    10590.68    139.71 o
   6   9   1     3639.60     3463.56     87.63 o
   7   9   1      114.07      117.54     18.48 o
   8   9   1      696.69      684.68     34.90 o
  -9  10   1     1168.14     1174.42     63.86 o
  -8  10   1     4490.77     4654.15    110.65 o
  -7  10   1     2478.70     2471.99    148.35 o
  -6  10   1      110.90       65.13     39.30 o
  -5  10   1     1162.46     1204.23     55.78 o
  -4  10   1     6985.74     7229.22    119.49 o
  -3  10   1     2229.61     2192.47     67.42 o
  -2  10   1     1450.49     1441.74     55.30 o
  -1  10   1     4601.21     4557.18     62.77 o
   0  10   1      679.71      696.21     27.08 o
   1  10   1     4381.46     4454.30     73.16 o
   2  10   1     1498.53     1427.70     55.71 o
   3  10   1     2093.68     2005.09     66.87 o
   4  10   1     6767.40     6557.63    192.73 o
   5  10   1     1199.48     1205.69     55.37 o
   6  10   1       98.80      137.48     27.26 o
   7  10   1     2771.35     2839.63     85.72 o
   8  10   1     4573.21     4653.82    110.34 o
   9  10   1     1288.03     1251.04     66.29 o
 -10  11   1       71.63       67.91     40.72 o
  -9  11   1     4775.98     5033.46    122.52 o
  -8  11   1     6749.76     7112.29    140.22 o
  -7  11   1     3440.24     3563.95    105.13 o
  -6  11   1      157.11      140.15     20.21 o
  -5  11   1     1074.53     1060.17     55.19 o
  -4  11   1     1524.43     1521.75     64.14 o
  -3  11   1      684.55      722.90     38.97 o
  -2  11   1     7405.40     7521.16    123.60 o
  -1  11   1      959.61      885.81     31.46 o
   0  11   1     2277.80     2233.17     49.59 o
   1  11   1      914.73      858.23     31.48 o
   2  11   1     7376.24     7014.30    166.17 o
   3  11   1      505.24      508.08     36.36 o
   4  11   1     1556.87     1504.00     62.26 o
   5  11   1     1050.44      984.28     48.79 o
   6  11   1      130.99       58.88     37.05 o
   7  11   1     3681.47     3485.75    149.63 o
   8  11   1     6571.11     6315.85    163.84 o
   9  11   1     4715.00     4385.13    116.08 o
  10  11   1       72.67       41.96     54.68 o
 -11  12   1     2792.77     3064.58    120.48 o
 -10  12   1      999.42     1044.68     54.72 o
  -9  12   1      406.10      420.47     24.12 o
  -8  12   1     4185.89     4225.06    114.15 o
  -7  12   1      824.41      843.21    116.40 o
  -6  12   1      986.49     1010.07     53.78 o
  -5  12   1     5254.90     5380.55    119.78 o
  -4  12   1      539.85      499.72     52.35 o
  -3  12   1     2049.21     2065.50     72.43 o
  -2  12   1     3946.10     4005.61     98.22 o
  -1  12   1     1245.43     1170.72     55.32 o
   0  12   1      241.93      265.37     11.98 o
   1  12   1     1463.01     1386.79     60.20 o
   2  12   1     4281.18     4302.23    159.30 o
   3  12   1     2051.09     1970.71     69.69 o
   4  12   1      570.72      533.42     26.78 o
   5  12   1     5570.58     5442.22    179.87 o
   6  12   1      806.37      760.63     43.70 o
   7  12   1      911.10      841.36     46.25 o
   8  12   1     4117.13     4012.58    111.71 o
   9  12   1      391.92      367.33     26.10 o
  10  12   1     1088.68     1163.77     59.89 o
  11  12   1     2671.57     2813.99    170.43 o
 -12  13   1     2544.63     2823.37    111.40 o
 -11  13   1     1321.84     1455.74     66.76 o
 -10  13   1     1354.28     1456.54     71.56 o
  -9  13   1     1014.37     1032.77     66.94 o
  -8  13   1      105.21      106.76     21.55 o
  -7  13   1      459.13      474.74     27.60 o
  -6  13   1     1636.97     1562.43     78.34 o
  -5  13   1     3599.30     3653.28    120.59 o
  -4  13   1     4046.83     4399.63    111.09 o
  -3  13   1      531.44      581.43     33.97 o
  -2  13   1      864.72      865.34     62.52 o
  -1  13   1      697.10      713.03     34.03 o
   0  13   1      205.97      195.20     16.96 o
   1  13   1      628.97      592.81     34.20 o
   2  13   1      826.72      788.24     42.42 o
   3  13   1      535.86      546.69    108.21 o
   4  13   1     3719.24     3669.42    117.29 o
   5  13   1     3587.94     3547.07    100.65 o
   6  13   1     1540.05     1474.13     70.53 o
   7  13   1      561.13      534.43     28.87 o
   8  13   1      106.41      112.41     45.29 o
   9  13   1     1023.80     1095.34     59.98 o
  10  13   1     1391.75     1374.49     68.30 o
  11  13   1     1443.41     1384.03    196.82 o
  12  13   1     2637.12     2727.50    145.57 o
 -10  14   1     1234.71     1400.11     66.29 o
  -9  14   1      825.20      839.75     48.94 o
  -8  14   1      702.73      742.41     56.37 o
  -7  14   1      173.38      165.70     25.13 o
  -6  14   1     2089.10     2167.06     85.31 o
  -5  14   1      549.68      647.49     33.39 o
  -4  14   1     3837.08     4106.98    121.51 o
  -3  14   1      306.88      296.55     19.21 o
  -2  14   1      431.98      483.06     40.16 o
  -1  14   1     2069.90     2073.95     55.00 o
   0  14   1      240.04      224.64     13.38 o
   1  14   1     2205.04     2260.77     66.97 o
   2  14   1      470.75      430.00     36.91 o
   3  14   1      320.14      325.69     26.81 o
   4  14   1     4132.47     4007.95    109.22 o
   5  14   1      599.14      635.14     41.69 o
   6  14   1     2128.05     2187.87    117.92 o
   7  14   1      165.34      142.14     32.09 o
   8  14   1      626.73      632.80     34.53 o
   9  14   1      787.53      739.37     43.87 o
  10  14   1     1209.92     1278.80    130.47 o
  -9  15   1      255.56      290.10     20.85 o
  -8  15   1      894.51      848.83     48.47 o
  -7  15   1      476.98      515.38     27.38 o
  -6  15   1       11.03       57.83     34.22 o
  -5  15   1      807.56      848.53     50.25 o
  -4  15   1      277.50      256.65     30.11 o
  -3  15   1       79.52       93.54     15.61 o
  -2  15   1      741.77      664.32     56.16 o
  -1  15   1      840.62      857.82     31.82 o
   0  15   1     2318.21     2204.58     60.94 o
   1  15   1      900.07      877.59     33.56 o
   2  15   1      612.13      556.53     30.32 o
   3  15   1       52.63       37.65     33.92 o
   4  15   1      205.21      216.17     16.92 o
   5  15   1      753.51      734.03     41.72 o
   6  15   1        8.69       34.94     33.27 o
   7  15   1      540.02      525.49     25.40 o
   8  15   1      818.58      755.43     79.73 o
   9  15   1      294.13      280.90     21.28 o
  -7  16   1     2585.09     2862.64    106.19 o
  -6  16   1      775.50      795.15     41.54 o
  -5  16   1      883.89      912.78     48.22 o
  -4  16   1      103.75       67.27     43.01 o
  -3  16   1       12.03       77.39     33.01 o
  -2  16   1      599.09      690.64     39.09 o
  -1  16   1      726.89      760.60     32.56 o
   0  16   1      212.84      213.45     38.80 o
   1  16   1      711.11      709.94     36.71 o
   2  16   1      539.76      594.10     30.26 o
   3  16   1       19.45       12.93     37.72 o
   4  16   1       91.71       91.99     49.96 o
   5  16   1      883.43      974.35     53.91 o
   6  16   1      825.49      824.37     48.22 o
   7  16   1     2658.58     2579.85    134.45 o
  -5  17   1      723.60      767.89     45.87 o
  -4  17   1      142.53      175.45     25.55 o
  -3  17   1      808.16      840.53     49.65 o
  -2  17   1      456.28      505.38     29.03 o
  -1  17   1     1034.92     1079.21     41.22 o
   0  17   1     3871.73     3853.72     85.32 o
   1  17   1      979.86     1090.32     40.54 o
   2  17   1      362.29      365.21     26.25 o
   3  17   1      888.06      935.93     63.38 o
   4  17   1      144.76      151.15     18.26 o
   5  17   1      774.33      775.34     47.76 o
   0   0   2      902.78      981.66     27.54 o
  -1   1   2    69271.78    68602.22    566.42 o
   0   1   2      235.49      238.38      8.30 o
   1   1   2    69035.54    68709.60    604.43 o
  -2   2   2      351.53      648.12     40.02 o
  -1   2   2     1470.62     1438.18     46.85 o
   0   2   2     2046.24     2260.39     82.64 o
   1   2   2     1587.47     1601.99     52.90 o
   2   2   2      507.48      759.04     38.20 o
  -3   3   2    19149.63    18842.20    194.11 o
  -2   3   2     6377.97     6413.04    127.08 o
  -1   3   2    10172.61     9911.96    312.27 o
   0   3   2     1017.45      944.62     25.42 o
   1   3   2    10005.25     9996.48    200.98 o
   2   3   2     6147.12     5448.15     65.62 o
   3   3   2    19227.95    16853.19    170.40 o
  -4   4   2     3917.52     4020.01    100.70 o
  -3   4   2      327.63      448.65     22.02 o
  -2   4   2       62.59       94.38      7.48 o
  -1   4   2     4177.53     4108.27    148.50 o
   0   4   2      277.07      272.98     10.66 o
   1   4   2     4074.80     3944.20     96.90 o
   2   4   2      148.09      179.88      8.92 o
   3   4   2      181.34      216.72     10.98 o
   4   4   2     3979.04     3757.28     89.81 o
  -5   5   2     1469.22     1600.13     71.65 o
  -4   5   2     4105.97     4116.05     75.40 o
  -3   5   2    16237.64    17495.02    381.01 o
  -2   5   2     1110.11     1278.65     42.05 o
  -1   5   2     5842.12     6073.95    150.26 o
   0   5   2      169.86       55.87      5.41 o
   1   5   2     6247.22     6544.65    142.77 o
   2   5   2      952.05      902.75     37.34 o
   3   5   2    16237.75    15595.53    321.71 o
   4   5   2     4068.61     3634.82     65.55 o
   5   5   2     1398.91     1397.52     64.23 o
  -6   6   2    11735.36    12221.03    203.03 o
  -5   6   2     1039.24     1081.78     93.67 o
  -4   6   2     3767.16     3975.33     78.14 o
  -3   6   2     5792.25     6363.94     98.91 o
  -2   6   2     2086.38     2206.63     54.99 o
  -1   6   2     3775.62     3725.37    120.52 o
   0   6   2      625.03      675.00     35.88 o
   1   6   2     3693.67     3628.53     87.52 o
   2   6   2     2071.10     1978.61    134.97 o
   3   6   2     5828.76     5699.34    104.72 o
   4   6   2     3782.31     3565.22     66.89 o
   5   6   2     1073.26     1042.47     40.57 o
   6   6   2    11852.11    10579.45    174.94 o
  -7   7   2     5568.28     5766.65    156.99 o
  -6   7   2      696.72      713.08     36.63 o
  -5   7   2      772.92      765.34     38.47 o
  -4   7   2      419.02      461.85     24.42 o
  -3   7   2     3183.54     3399.08    131.17 o
  -2   7   2     1445.83     1471.85     49.13 o
  -1   7   2     5259.43     5050.01    201.42 o
   0   7   2    28616.40    27575.59    834.85 o
   1   7   2     5350.52     5056.91    135.00 o
   2   7   2     1422.00     1359.27     42.93 o
   3   7   2     2901.19     2765.44    117.17 o
   4   7   2      363.56      385.45     23.37 o
   5   7   2      799.82      771.05     54.34 o
   6   7   2      668.71      592.41     29.98 o
   7   7   2     5573.80     5099.92    130.42 o
  -8   8   2      579.70      668.78     56.06 o
  -7   8   2      967.73     1014.37     70.40 o
  -6   8   2      676.27      686.40     34.64 o
  -5   8   2      621.12      645.89     33.75 o
  -4   8   2     5830.84     6131.54    111.42 o
  -3   8   2     5629.64     5696.28     98.11 o
  -2   8   2     2081.07     2340.30     62.17 o
  -1   8   2       89.64       94.90      6.54 o
   0   8   2      140.97      142.90      6.47 o
   1   8   2       72.09       74.99      6.72 o
   2   8   2     2183.82     2053.97    141.81 o
   3   8   2     5818.35     5200.70     85.31 o
   4   8   2     5753.45     5408.44     90.39 o
   5   8   2      598.59      542.44     29.83 o
   6   8   2      689.01      703.03     35.17 o
   7   8   2      998.58      980.04    106.51 o
   8   8   2      545.80      473.88     40.83 o
  -9   9   2     1329.17     1391.98     95.70 o
  -8   9   2      393.26      342.62     18.94 o
  -7   9   2      490.21      492.11     28.71 o
  -6   9   2       55.33       76.92     29.90 o
  -5   9   2     3531.88     3630.85    135.11 o
  -4   9   2     4266.10     4396.12     94.62 o
  -3   9   2     1138.68     1082.97     52.02 o
  -2   9   2     5578.86     5895.89    102.14 o
  -1   9   2     2254.49     2158.80     78.86 o
   0   9   2     7455.38     7059.19    147.20 o
   1   9   2     2327.61     2253.05     43.82 o
   2   9   2     5491.76     4995.06    110.22 o
   3   9   2     1221.80     1113.36     45.51 o
   4   9   2     4255.80     3883.42    159.74 o
   5   9   2     3390.92     2939.85     98.09 o
   6   9   2       90.58       63.37     27.04 o
   7   9   2      316.05      277.36     15.95 o
   8   9   2      313.76      278.92     30.67 o
   9   9   2     1502.11     1461.05     93.16 o
 -10  10   2     2030.56     2265.12    123.86 o
  -9  10   2     2165.30     2224.55     86.32 o
  -8  10   2       24.63       40.64     64.02 o
  -7  10   2      439.24      449.62     26.81 o
  -6  10   2     1300.88     1356.32     61.24 o
  -5  10   2       20.66       44.21     39.55 o
  -4  10   2     6075.94     6458.58    118.19 o
  -3  10   2     1111.97     1169.08     55.83 o
  -2  10   2      379.86      381.00     20.10 o
  -1  10   2      204.31      227.08      9.04 o
   0  10   2     1855.93     1759.99     47.51 o
   1  10   2      168.48      184.26      8.58 o
   2  10   2      397.01      349.53     18.92 o
   3  10   2     1088.90     1037.56     45.71 o
   4  10   2     6060.43     5620.76    196.71 o
   5  10   2       16.84       16.80     27.32 o
   6  10   2     1417.25     1346.12    116.48 o
   7  10   2      382.70      392.76     24.31 o
   8  10   2       23.46       17.12     37.26 o
   9  10   2     2082.61     2010.75     72.10 o
  10  10   2     1889.78     1627.32     99.88 o
 -11  11   2      772.42      757.86     60.63 o
 -10  11   2      106.33       85.76     37.99 o
  -9  11   2     1131.84     1310.73     69.74 o
  -8  11   2      757.48      763.02     37.71 o
  -7  11   2     1163.06     1190.24     63.99 o
  -6  11   2     1151.01     1299.90    134.55 o
  -5  11   2     2336.00     2487.55     82.22 o
  -4  11   2      350.99      317.04     20.28 o
  -3  11   2     1915.80     1964.72     77.28 o
  -2  11   2      413.81      421.10     26.34 o
  -1  11   2     1076.11      992.22     34.97 o
   0  11   2       49.72       20.61     19.63 o
   1  11   2      835.63      841.23     31.14 o
   2  11   2      418.86      393.28     21.41 o
   3  11   2     1901.08     1791.79    102.99 o
   4  11   2      396.06      392.54     24.12 o
   5  11   2     2456.56     2264.33     71.19 o
   6  11   2     1158.47     1083.15     53.52 o
   7  11   2     1159.05     1117.18     54.33 o
   8  11   2      833.22      742.22     40.76 o
   9  11   2     1236.89     1284.63     60.37 o
  10  11   2      105.88       86.26     31.34 o
  11  11   2      637.39      505.96     38.90 o
 -12  12   2     4006.44     4088.40    186.96 o
 -11  12   2      581.88      648.26     99.78 o
 -10  12   2      813.41      795.43     77.75 o
  -9  12   2      336.66      361.86     20.68 o
  -8  12   2     1538.15     1657.85     77.42 o
  -7  12   2      982.35     1031.12     68.05 o
  -6  12   2     1348.17     1324.83     69.03 o
  -5  12   2     4483.12     4608.67    114.90 o
  -4  12   2     3874.07     3802.82    102.48 o
  -3  12   2     1497.87     1552.19    128.83 o
  -2  12   2     1090.28     1261.79     60.31 o
  -1  12   2     1837.10     1808.49     46.30 o
   0  12   2      427.17      400.23     19.19 o
   1  12   2     1824.05     1733.98     48.96 o
   2  12   2      919.84      916.61     44.97 o
   3  12   2     1491.02     1296.87     55.65 o
   4  12   2     3960.30     3534.12     87.04 o
   5  12   2     4250.31     3664.31    122.15 o
   6  12   2     1359.52     1229.04     60.36 o
   7  12   2      915.37      826.91     62.77 o
   8  12   2     1586.74     1414.44     66.20 o
   9  12   2      385.05      399.14     27.76 o
  10  12   2      752.38      708.46     55.86 o
  11  12   2      630.05      627.68     48.80 o
  12  12   2     3836.95     3673.30    161.64 o
 -11  13   2       11.17      -39.13     39.13 o
 -10  13   2       14.97        7.99     35.98 o
  -9  13   2      964.30     1033.04     72.06 o
  -8  13   2      261.09      297.54     19.35 o
  -7  13   2     2721.07     2751.22    144.98 o
  -6  13   2       14.19      -10.72     35.84 o
  -5  13   2     1941.27     1821.03     79.99 o
  -4  13   2     1322.44     1488.69     66.81 o
  -3  13   2      843.80      918.85     79.88 o
  -2  13   2     3355.20     3479.72    194.54 o
  -1  13   2      249.93      233.59     10.26 o
   0  13   2      355.13      341.84     26.27 o
   1  13   2      284.29      277.11     10.62 o
   2  13   2     3271.31     3072.45     85.46 o
   3  13   2      793.88      687.74     47.79 o
   4  13   2     1313.74     1288.38     59.50 o
   5  13   2     1937.77     1613.07     75.90 o
   6  13   2       11.14       52.85     26.41 o
   7  13   2     2788.87     2688.12     95.33 o
   8  13   2      307.07      259.51     28.64 o
   9  13   2      937.07      942.72     46.90 o
  10  13   2       15.13       58.43     27.58 o
  11  13   2       12.78       43.79     31.95 o
 -10  14   2       49.22       74.38     37.82 o
  -9  14   2      534.27      547.94     29.47 o
  -8  14   2      637.25      629.50     41.13 o
  -7  14   2      369.12      400.82     23.18 o
  -6  14   2      325.09      364.77     30.57 o
  -5  14   2     1294.27     1573.66    122.56 o
  -4  14   2      432.02      543.86     30.98 o
  -3  14   2       16.08      -25.62     54.73 o
  -2  14   2     1914.96     2033.77     88.04 o
  -1  14   2      393.34      418.22     15.14 o
   0  14   2       54.32       54.81     16.37 o
   1  14   2      386.71      375.87     21.68 o
   2  14   2     1973.60     1919.22    106.99 o
   3  14   2       16.37        0.00     29.86 o
   4  14   2      460.38      464.20     42.45 o
   5  14   2     1282.73     1381.83     63.78 o
   6  14   2      319.87      331.16     21.71 o
   7  14   2      358.94      324.78     18.57 o
   8  14   2      584.72      573.42     58.39 o
   9  14   2      555.01      536.71     29.76 o
  10  14   2       36.52       56.81     31.17 o
  -8  15   2       98.73       95.32     45.45 o
  -7  15   2      568.01      560.20     33.86 o
  -6  15   2       28.60        6.03     43.86 o
  -5  15   2      725.34      815.31     43.64 o
  -4  15   2      498.74      537.55     31.34 o
  -3  15   2      290.24      306.07     29.55 o
  -2  15   2      175.99      170.34     94.13 o
  -1  15   2     9128.89     8893.31    203.66 o
   0  15   2      683.24      646.70     29.04 o
   1  15   2     9249.90     9080.05    170.23 o
   2  15   2      174.28      137.55     33.51 o
   3  15   2      306.70      307.87     30.82 o
   4  15   2      474.36      405.23     21.09 o
   5  15   2      693.63      690.59     39.92 o
   6  15   2       17.27        2.35     29.16 o
   7  15   2      575.02      503.96     37.98 o
   8  15   2      110.57      101.18     15.77 o
  -6  16   2      848.51      902.63     54.47 o
  -5  16   2     3527.70     3956.36    137.08 o
  -4  16   2      735.00      811.78     56.11 o
  -3  16   2      382.70      388.56     22.76 o
  -2  16   2      236.17      218.43     18.72 o
  -1  16   2      160.03      179.46     15.21 o
   0  16   2       58.20       78.12     23.77 o
   1  16   2      134.40      117.50     13.69 o
   2  16   2      249.18      231.64     17.20 o
   3  16   2      380.32      354.82     21.76 o
   4  16   2      668.07      627.11     37.56 o
   5  16   2     3496.86     3230.73    102.84 o
   6  16   2      885.07      832.84     49.97 o
  -3  17   2     3871.99     4180.32    181.46 o
  -2  17   2     1459.66     1641.88     83.03 o
  -1  17   2      730.98      686.99     33.70 o
   0  17   2     3797.43     3747.09    149.05 o
   1  17   2      693.17      686.95     48.46 o
   2  17   2     1448.41     1365.35     66.08 o
   3  17   2     3816.67     3640.88    110.77 o
   0   1   3     7119.86     7877.89     75.56 o
  -1   2   3     4793.20     4979.33     50.31 o
   0   2   3     4847.18     5327.52     53.60 o
   1   2   3     5136.69     5573.61    160.90 o
  -2   3   3     1985.89     2128.82     92.93 o
  -1   3   3     3447.64     3536.92     56.85 o
   0   3   3    13131.56    13778.82    121.29 o
   1   3   3     3169.45     3310.73     49.83 o
   2   3   3     1961.58     2223.08     99.03 o
  -3   4   3     1934.68     1837.57     67.25 o
  -2   4   3     6216.83     6268.37     90.04 o
  -1   4   3     2341.50     2397.29     51.50 o
   0   4   3     6500.18     6748.08    123.41 o
   1   4   3     2449.53     2602.32     39.56 o
   2   4   3     6547.80     7119.32     95.31 o
   3   4   3     1785.78     1803.05     53.00 o
  -4   5   3     1747.85     1881.73     55.91 o
  -3   5   3     5726.21     5771.19    125.82 o
  -2   5   3     8848.95     9008.89    110.67 o
  -1   5   3     5773.79     5837.94     83.86 o
   0   5   3      206.50      218.58     14.73 o
   1   5   3     5511.81     5528.46     98.69 o
   2   5   3     9058.84     9314.01    240.06 o
   3   5   3     5759.62     6362.52    103.97 o
   4   5   3     1846.26     2007.65     58.71 o
  -5   6   3     2421.99     2431.86    141.51 o
  -4   6   3     2494.68     2496.91     90.94 o
  -3   6   3     2426.03     2345.42     98.57 o
  -2   6   3     5879.38     5940.19    104.93 o
  -1   6   3     1901.45     2036.53     39.16 o
   0   6   3        2.06       12.40     14.89 o
   1   6   3     1777.86     1880.49     37.35 o
   2   6   3     5974.63     6196.10     94.66 o
   3   6   3     2259.94     2327.55     89.11 o
   4   6   3     2339.66     2427.75     66.42 o
   5   6   3     2495.07     2392.79    122.20 o
  -6   7   3     8352.24     8154.91    130.07 o
  -5   7   3     8729.82     8461.31    128.80 o
  -4   7   3     9166.05     9064.74    297.13 o
  -3   7   3     1538.11     1551.31     63.51 o
  -2   7   3     3487.30     3605.06     77.57 o
  -1   7   3     8332.26     8404.38     78.98 o
   0   7   3      725.66      745.24     25.64 o
   1   7   3     8218.24     8136.70    111.94 o
   2   7   3     3480.71     3668.09    247.49 o
   3   7   3     1704.81     1762.77     64.28 o
   4   7   3     8938.61     9551.38    183.38 o
   5   7   3     8845.36     9265.83    132.49 o
   6   7   3     8412.91     8687.78    133.41 o
  -7   8   3     1114.70      993.05    115.04 o
  -6   8   3      668.67      721.05     38.59 o
  -5   8   3    15795.42    15509.12    331.95 o
  -4   8   3     3041.99     2991.74     79.47 o
  -3   8   3      817.43      789.56     37.97 o
  -2   8   3     5421.29     5471.16    258.74 o
  -1   8   3     5422.99     5515.92     85.19 o
   0   8   3     8730.04     8620.84     83.15 o
   1   8   3     5592.59     5523.27     76.41 o
   2   8   3     5391.58     5365.40     96.82 o
   3   8   3      801.16      847.34     45.11 o
   4   8   3     3113.91     3223.97     82.50 o
   5   8   3    15506.87    15342.46    175.65 o
   6   8   3      746.01      849.59     44.33 o
   7   8   3     1172.22     1045.94     52.05 o
  -8   9   3     1970.31     2038.62     77.66 o
  -7   9   3      726.52      718.84     57.03 o
  -6   9   3     2532.06     2544.53     81.72 o
  -5   9   3     7229.56     7026.03    198.51 o
  -4   9   3     3539.63     3403.58     87.28 o
  -3   9   3     3915.30     3749.19    105.38 o
  -2   9   3     7720.63     7363.69    119.90 o
  -1   9   3     2252.40     2182.60     47.02 o
   0   9   3     2813.66     2722.95     51.45 o
   1   9   3     2372.28     2243.94     47.78 o
   2   9   3     7355.65     7089.76    116.23 o
   3   9   3     3696.91     3497.55    126.47 o
   4   9   3     3675.39     3706.29     88.36 o
   5   9   3     7013.45     7146.40    126.15 o
   6   9   3     2803.94     2777.84     84.30 o
   7   9   3      820.37      784.74     48.09 o
   8   9   3     2031.97     1980.09     74.94 o
  -9  10   3     2551.23     2385.35    158.90 o
  -8  10   3     4834.42     4890.26    117.56 o
  -7  10   3     2145.27     2175.36     85.72 o
  -6  10   3      122.58      139.86     20.56 o
  -5  10   3     1022.67     1045.02     56.67 o
  -4  10   3     4923.84     4685.69    105.82 o
  -3  10   3     4275.75     4154.20     98.12 o
  -2  10   3     3529.81     3430.40    125.94 o
  -1  10   3      760.66      765.68     27.75 o
   0  10   3     3973.91     3850.52    107.95 o
   1  10   3      838.80      853.78     30.58 o
   2  10   3     3528.50     3315.62     85.12 o
   3  10   3     4396.73     4418.58    172.73 o
   4  10   3     5075.79     5074.63    107.82 o
   5  10   3      993.54     1046.82     58.43 o
   6  10   3      128.51       92.30     35.56 o
   7  10   3     2011.04     2061.31     77.28 o
   8  10   3     4830.11     4914.70    209.14 o
   9  10   3     2399.40     2346.89    174.59 o
 -10  11   3      121.59      123.81     21.98 o
  -9  11   3     2631.42     2584.62    124.09 o
  -8  11   3     1866.82     1725.22     77.32 o
  -7  11   3     6072.53     6116.19    343.10 o
  -6  11   3      548.38      539.64     24.84 o
  -5  11   3      211.28      210.12     16.46 o
  -4  11   3     2897.06     2965.95     88.02 o
  -3  11   3     1655.64     1695.39    138.38 o
  -2  11   3     8661.88     8546.20    141.54 o
  -1  11   3     2950.30     2865.00     57.80 o
   0  11   3      519.49      506.41     18.79 o
   1  11   3     3158.23     3086.12     59.32 o
   2  11   3     8652.67     8451.49    158.65 o
   3  11   3     1727.29     1783.75     69.08 o
   4  11   3     3121.15     3184.54    101.41 o
   5  11   3      225.45      212.57     15.29 o
   6  11   3      586.09      574.12     31.60 o
   7  11   3     5791.87     5627.88    188.45 o
   8  11   3     1967.47     1934.27     82.01 o
   9  11   3     2619.40     2641.12     93.06 o
  10  11   3      119.80      107.67     37.93 o
 -11  12   3     2520.09     2727.28    102.63 o
 -10  12   3      880.38      893.04     54.54 o
  -9  12   3      178.57      168.40     33.15 o
  -8  12   3     2079.49     1896.54     91.55 o
  -7  12   3      282.61      300.86     34.63 o
  -6  12   3     1756.50     1657.23     73.17 o
  -5  12   3     3122.66     2986.68     94.95 o
  -4  12   3      312.43      297.81     25.79 o
  -3  12   3      553.19      600.01     34.20 o
  -2  12   3     2912.26     2840.25    122.59 o
  -1  12   3     1635.69     1597.93     48.44 o
   0  12   3        1.28       22.82     18.85 o
   1  12   3     1403.51     1415.77     57.75 o
   2  12   3     2637.25     2579.12     80.45 o
   3  12   3      530.19      466.10     28.31 o
   4  12   3      368.31      366.21     19.63 o
   5  12   3     2907.29     2917.41     91.41 o
   6  12   3     1833.56     1987.48    111.05 o
   7  12   3      277.62      271.64     30.31 o
   8  12   3     2064.57     1863.34     84.69 o
   9  12   3      175.83      185.75     23.35 o
  10  12   3      910.24      939.93     50.63 o
  11  12   3     2514.07     2631.40     98.71 o
 -10  13   3     3591.35     3970.75    124.01 o
  -9  13   3      538.12      514.72     26.99 o
  -8  13   3      127.67       75.06     56.35 o
  -7  13   3      867.38      830.36    100.70 o
  -6  13   3     1674.68     1853.46     80.02 o
  -5  13   3     4493.78     4531.95    120.92 o
  -4  13   3     2667.19     2795.35    209.92 o
  -3  13   3      341.16      369.86     21.93 o
  -2  13   3      104.75       94.29     17.97 o
  -1  13   3     1061.44     1029.06     48.32 o
   0  13   3     1028.11      965.24     36.92 o
   1  13   3     1129.13     1178.96     43.27 o
   2  13   3      130.77      151.50     18.43 o
   3  13   3      329.24      309.43     17.76 o
   4  13   3     2866.00     2985.13     95.70 o
   5  13   3     4566.51     4666.08    120.40 o
   6  13   3     1756.87     1692.62     79.43 o
   7  13   3      749.15      764.42     47.63 o
   8  13   3      129.24      151.19     19.14 o
   9  13   3      582.41      545.42     49.51 o
  10  13   3     3504.76     3603.86    118.02 o
  -9  14   3      480.55      468.54     34.22 o
  -8  14   3      795.55      882.73     51.03 o
  -7  14   3     1138.68     1264.73    104.47 o
  -6  14   3     1405.11     1481.20     75.36 o
  -5  14   3     1287.69     1307.08     62.02 o
  -4  14   3     1697.31     1719.01     81.65 o
  -3  14   3      257.72      257.95     20.31 o
  -2  14   3      193.21      206.30     31.28 o
  -1  14   3     2451.06     2469.99     62.84 o
   0  14   3      360.27      349.03     15.12 o
   1  14   3     2352.07     2367.43     63.75 o
   2  14   3      211.26      223.16     36.56 o
   3  14   3      210.05      201.39     29.45 o
   4  14   3     1560.69     1532.94     74.49 o
   5  14   3     1173.25     1240.32     67.90 o
   6  14   3     1382.29     1428.63     74.73 o
   7  14   3     1157.94     1242.37    128.69 o
   8  14   3      781.65      836.66     47.23 o
   9  14   3      490.18      519.86     32.04 o
  -7  15   3      628.07      657.16     70.68 o
  -6  15   3      206.60      204.53     19.17 o
  -5  15   3      945.07      935.62     48.74 o
  -4  15   3      372.47      389.34     24.37 o
  -3  15   3       78.35      -17.12     60.87 o
  -2  15   3      410.95      404.72     25.85 o
  -1  15   3      373.28      378.82     18.16 o
   0  15   3      609.45      612.78     25.86 o
   1  15   3      338.06      355.90     22.06 o
   2  15   3      487.39      444.07     55.14 o
   3  15   3      119.22      128.15     20.56 o
   4  15   3      362.87      380.22     29.50 o
   5  15   3      997.90     1087.62    179.47 o
   6  15   3      202.17      160.69     58.44 o
   7  15   3      643.79      634.96     56.36 o
  -4  16   3      219.41      208.42     22.80 o
  -3  16   3      923.97      970.62     64.49 o
  -2  16   3      286.03      312.68     19.65 o
  -1  16   3      865.01      876.34     42.69 o
   0  16   3     1579.76     1510.88     53.51 o
   1  16   3      905.38      875.37     36.38 o
   2  16   3      327.15      279.54     22.30 o
   3  16   3      890.12      822.01     54.24 o
   4  16   3      157.69      167.04     17.83 o
   0   0   4   108621.39   107710.37    375.41 o
  -1   1   4      147.73      160.86      7.31 o
   0   1   4     7841.00     8250.14     60.66 o
   1   1   4      184.40      179.20      7.70 o
  -2   2   4     6372.04     6326.43    135.42 o
  -1   2   4      871.57      865.15     28.08 o
   0   2   4    10272.50    10658.54     86.43 o
   1   2   4      803.49      780.12     28.02 o
   2   2   4     6313.90     6288.53    137.55 o
  -3   3   4     1233.20     1218.61     68.99 o
  -2   3   4     4876.51     4812.58     86.48 o
  -1   3   4     2325.44     2205.00     42.14 o
   0   3   4      399.02      391.73     15.45 o
   1   3   4     2437.53     2383.99     63.86 o
   2   3   4     4802.42     4816.45     87.96 o
   3   3   4     1069.90     1135.91     66.95 o
  -4   4   4     8770.79     9107.55    179.89 o
  -3   4   4     6536.29     6511.34    174.92 o
  -2   4   4     6746.63     6845.23    106.17 o
  -1   4   4      821.83      825.88     29.22 o
   0   4   4     2555.87     2597.76     46.62 o
   1   4   4      639.99      647.98     22.93 o
   2   4   4     6976.41     7087.47    156.83 o
   3   4   4     6491.13     6698.83    109.05 o
   4   4   4     8736.39     9259.95    183.25 o
  -5   5   4     9208.44     8735.20    189.05 o
  -4   5   4      106.45      107.69     32.05 o
  -3   5   4     1650.01     1575.78     58.61 o
  -2   5   4     3658.75     3740.70     83.39 o
  -1   5   4     1964.96     1961.37     42.29 o
   0   5   4       90.28      115.51     18.57 o
   1   5   4     1924.15     1996.80     42.65 o
   2   5   4     3563.94     3634.41     82.40 o
   3   5   4     1672.88     1646.52     73.37 o
   4   5   4      156.37      151.39     17.30 o
   5   5   4     9565.56     9483.57    195.71 o
  -6   6   4      555.80      489.82     40.42 o
  -5   6   4     3228.60     3348.28     86.14 o
  -4   6   4     1816.53     1798.51     64.84 o
  -3   6   4      326.15      325.45     17.57 o
  -2   6   4      913.52      905.50     43.70 o
  -1   6   4    13983.02    13852.26    189.15 o
   0   6   4     4307.96     4399.50     63.75 o
   1   6   4    14089.29    14040.45    229.88 o
   2   6   4      979.30      936.23     43.40 o
   3   6   4      344.45      387.61     21.33 o
   4   6   4     1756.81     1939.57    111.47 o
   5   6   4     2960.56     2962.81    194.04 o
   6   6   4      533.64      481.80     43.77 o
  -7   7   4     3619.46     3844.34    140.73 o
  -6   7   4      418.13      363.24     22.00 o
  -5   7   4     1791.51     1728.88     69.49 o
  -4   7   4     2177.72     2160.31     72.70 o
  -3   7   4     1892.33     1933.62     90.70 o
  -2   7   4     3880.08     3800.68     89.12 o
  -1   7   4     1100.30     1145.38     36.51 o
   0   7   4     2730.89     2687.56     64.79 o
   1   7   4     1103.57     1115.41     36.90 o
   2   7   4     3675.04     3686.47    140.00 o
   3   7   4     1874.30     1927.71     68.44 o
   4   7   4     2106.44     2134.07     73.19 o
   5   7   4     2062.50     1947.08     96.75 o
   6   7   4      450.44      480.55     29.10 o
   7   7   4     3690.24     3698.74    138.29 o
  -8   8   4       92.65       59.30     49.86 o
  -7   8   4      192.78      192.50     16.69 o
  -6   8   4      646.68      677.98     89.68 o
  -5   8   4       51.98       83.39     30.28 o
  -4   8   4      504.30      496.82     26.25 o
  -3   8   4     1423.11     1360.23     63.75 o
  -2   8   4     5569.73     5267.28    183.06 o
  -1   8   4      194.56      200.55     30.60 o
   0   8   4      225.13      233.22     10.10 o
   1   8   4      168.94      174.75     14.45 o
   2   8   4     5818.69     5686.30    108.69 o
   3   8   4     1469.22     1420.94     60.46 o
   4   8   4      447.69      386.22     20.86 o
   5   8   4       50.05       24.61     30.11 o
   6   8   4      556.75      537.49     31.08 o
   7   8   4      231.25      249.16     16.08 o
   8   8   4       54.36        9.34     43.25 o
  -9   9   4     1790.87     1647.85    113.89 o
  -8   9   4      138.90      136.09     20.44 o
  -7   9   4     1204.59     1160.84    119.61 o
  -6   9   4      584.79      652.21     39.19 o
  -5   9   4     3738.19     3591.86    197.93 o
  -4   9   4     2520.73     2576.03     84.46 o
  -3   9   4     7315.17     7339.11    131.85 o
  -2   9   4     1274.79     1323.29    103.82 o
  -1   9   4     1616.90     1614.71     48.89 o
   0   9   4      852.27      795.65     28.40 o
   1   9   4     1649.91     1647.65     44.90 o
   2   9   4     1372.54     1345.15     59.31 o
   3   9   4     7326.58     7072.83    129.25 o
   4   9   4     2421.71     2449.94     79.33 o
   5   9   4     3919.52     3873.00     99.45 o
   6   9   4      578.10      557.48     35.60 o
   7   9   4     1282.25     1328.04     65.88 o
   8   9   4      126.31      127.46     20.32 o
   9   9   4     1668.17     1568.83    108.00 o
 -10  10   4     3197.88     3138.76    155.92 o
  -9  10   4       21.58       60.82     32.64 o
  -8  10   4      118.00       89.06     38.24 o
  -7  10   4      214.50      159.52     53.21 o
  -6  10   4     1616.03     1553.00     73.04 o
  -5  10   4       93.56      104.27     34.19 o
  -4  10   4       47.05       89.87     33.24 o
  -3  10   4     2799.74     2771.75     86.82 o
  -2  10   4     1166.82     1179.27     81.06 o
  -1  10   4     4758.67     4715.26    117.64 o
   0  10   4        6.27      -19.48     19.48 o
   1  10   4     4453.67     4442.30     86.14 o
   2  10   4     1195.16     1347.65     59.73 o
   3  10   4     2808.58     2652.95     82.17 o
   4  10   4       90.00      109.54     17.31 o
   5  10   4       97.67       22.59     34.85 o
   6  10   4     1645.77     1634.67     73.24 o
   7  10   4      188.18      195.57     44.17 o
   8  10   4      137.77      157.22     16.37 o
   9  10   4        6.30       34.71     32.18 o
  10  10   4     3181.55     3085.99    144.03 o
 -11  11   4     1093.03     1077.05     87.55 o
 -10  11   4      769.41      770.70     38.11 o
  -9  11   4     1220.80     1206.04     63.74 o
  -8  11   4      111.30       89.78     36.26 o
  -7  11   4       50.73       97.38     31.84 o
  -6  11   4     1198.07     1194.36     60.83 o
  -5  11   4     2088.80     2083.69    135.60 o
  -4  11   4      295.76      270.42     20.51 o
  -3  11   4     1638.53     1736.69     70.35 o
  -2  11   4      589.42      597.20     30.52 o
  -1  11   4      442.52      400.74     13.17 o
   0  11   4      434.81      410.65     20.11 o
   1  11   4      515.96      491.62     19.73 o
   2  11   4      573.50      594.54     34.25 o
   3  11   4     1674.95     1832.48     71.68 o
   4  11   4      266.86      245.05     17.55 o
   5  11   4     2062.50     2025.86     78.45 o
   6  11   4     1252.12     1330.51     85.43 o
   7  11   4       27.86       39.81     46.91 o
   8  11   4      108.63       99.62     20.58 o
   9  11   4     1130.66     1137.55     56.38 o
  10  11   4      866.11      896.54     51.12 o
  11  11   4      982.36      726.10     67.03 o
  -9  12   4     1021.73     1050.26     59.96 o
  -8  12   4     1420.90     1452.28     72.26 o
  -7  12   4      794.02      849.98     47.08 o
  -6  12   4      450.64      466.78     26.91 o
  -5  12   4      648.40      619.48     32.62 o
  -4  12   4     2115.35     2171.04     85.85 o
  -3  12   4     2667.18     2574.10     94.06 o
  -2  12   4      180.10      182.03     16.58 o
  -1  12   4      369.50      351.67     25.83 o
   0  12   4     1430.38     1357.75     45.83 o
   1  12   4      355.26      334.10     13.29 o
   2  12   4      165.81      151.39     19.04 o
   3  12   4     2666.60     2509.67    167.08 o
   4  12   4     2138.31     2190.84     85.00 o
   5  12   4      734.69      733.91     42.96 o
   6  12   4      457.06      471.58     29.90 o
   7  12   4      902.37      934.88     50.93 o
   8  12   4     1424.40     1408.02     72.89 o
   9  12   4     1108.10     1092.51    105.18 o
  -8  13   4       23.88       26.25     40.04 o
  -7  13   4      974.86     1085.89     57.29 o
  -6  13   4      190.47      155.55     58.89 o
  -5  13   4      372.27      367.70     20.17 o
  -4  13   4     1006.94      956.14     50.13 o
  -3  13   4     1726.04     1605.41     80.36 o
  -2  13   4     2917.36     2986.93    132.49 o
  -1  13   4     1845.92     1839.16     54.11 o
   0  13   4      430.81      419.76     16.27 o
   1  13   4     1687.52     1703.33     54.13 o
   2  13   4     2842.14     2703.90     94.58 o
   3  13   4     1628.95     1789.74     90.57 o
   4  13   4      970.23      848.05     43.03 o
   5  13   4      389.62      378.60     20.76 o
   6  13   4      188.20      197.44     59.30 o
   7  13   4      956.99     1067.86     55.54 o
   8  13   4       25.54       84.81     38.36 o
  -6  14   4      566.06      573.66     43.62 o
  -5  14   4     1073.94     1107.72     59.60 o
  -4  14   4      269.66      244.53     20.49 o
  -3  14   4     2415.96     2403.60    160.76 o
  -2  14   4      520.74      550.30     40.77 o
  -1  14   4      329.32      299.69     14.71 o
   0  14   4     5776.05     5739.35     97.26 o
   1  14   4      358.77      365.60     14.63 o
   2  14   4      489.83      504.91     24.10 o
   3  14   4     2474.02     2478.34     93.62 o
   4  14   4      259.30      280.42     24.42 o
   5  14   4     1111.60     1041.75     56.81 o
   6  14   4      574.29      565.42     29.79 o
  -4  15   4     1497.60     1593.27     76.06 o
  -3  15   4     1553.60     1565.27    141.81 o
  -2  15   4      374.94      356.85     30.52 o
  -1  15   4       10.12      -17.97     27.46 o
   0  15   4       32.60       54.41     25.11 o
   1  15   4       10.72       20.44     25.05 o
   2  15   4      397.06      346.60     25.10 o
   3  15   4     1634.52     1762.98    144.51 o
   4  15   4     1500.23     1534.81     82.41 o
   0   1   5      873.69      904.16     22.69 o
  -1   2   5     1456.21     1547.35     53.15 o
   0   2   5     1501.01     1438.11     40.18 o
   1   2   5     1731.80     1843.05     44.18 o
  -2   3   5     1335.05     1369.55     55.50 o
  -1   3   5      426.91      435.15     18.06 o
   0   3   5     1843.98     1883.47     45.58 o
   1   3   5      404.56      413.43     16.28 o
   2   3   5     1427.74     1361.05     57.63 o
  -3   4   5     2142.17     2120.43    137.25 o
  -2   4   5     2464.43     2567.44     76.08 o
  -1   4   5      551.92      579.13     27.11 o
   0   4   5     1958.28     1926.48     47.22 o
   1   4   5      517.30      535.41     20.59 o
   2   4   5     2331.38     2314.65     74.76 o
   3   4   5     2453.01     2393.98    101.90 o
  -4   5   5      456.18      462.77     23.42 o
  -3   5   5      397.72      445.38     30.57 o
  -2   5   5     2844.84     2897.23     82.22 o
  -1   5   5     2232.03     2208.64     84.66 o
   0   5   5        8.73       15.05     19.87 o
   1   5   5     2022.52     2024.93     49.24 o
   2   5   5     2523.65     2400.51     97.22 o
   3   5   5      363.20      468.49     29.16 o
   4   5   5      356.08      354.27     17.92 o
  -5   6   5     3239.56     3246.25    100.75 o
  -4   6   5     1535.62     1508.46     66.99 o
  -3   6   5      474.77      503.84     30.43 o
  -2   6   5      458.12      549.55     31.74 o
  -1   6   5      461.14      449.51     17.62 o
   0   6   5     2609.30     2657.03    111.75 o
   1   6   5      519.38      541.44     22.53 o
   2   6   5      460.41      447.36     67.08 o
   3   6   5      593.88      608.40     34.80 o
   4   6   5     1757.17     1686.40    127.26 o
   5   6   5     3124.47     2836.81     89.27 o
  -6   7   5     1909.92     1983.05     81.89 o
  -5   7   5      375.27      391.47     26.56 o
  -4   7   5     2277.45     2435.69     81.82 o
  -3   7   5      702.03      704.74     74.19 o
  -2   7   5     1177.93     1199.62    102.90 o
  -1   7   5     1652.40     1656.57     47.83 o
   0   7   5      129.97       95.37     14.44 o
   1   7   5     1657.43     1641.00     45.75 o
   2   7   5     1108.20     1079.28     54.87 o
   3   7   5      832.21      808.82     41.55 o
   4   7   5     2203.57     2093.62     76.96 o
   5   7   5      385.77      397.88     22.31 o
   6   7   5     1755.74     1869.73     75.24 o
  -7   8   5      865.16      876.22     48.63 o
  -6   8   5     2028.67     2096.09     81.54 o
  -5   8   5     4137.11     4166.65    124.11 o
  -4   8   5     4094.95     4221.83    265.98 o
  -3   8   5      987.57      909.88     65.72 o
  -2   8   5      272.75      263.66     15.48 o
  -1   8   5     1733.38     1688.58     61.95 o
   0   8   5     1349.66     1346.77     56.12 o
   1   8   5     1623.55     1555.46     65.87 o
   2   8   5      298.99      267.06     24.73 o
   3   8   5     1045.18     1028.08    124.63 o
   4   8   5     4108.45     4064.48    234.61 o
   5   8   5     4231.46     4374.75    148.93 o
   6   8   5     1963.32     1847.98    203.72 o
   7   8   5      954.51     1011.66     53.18 o
  -8   9   5      345.07      386.85     32.85 o
  -7   9   5      302.29      321.29     19.89 o
  -6   9   5     1923.50     1828.34     81.86 o
  -5   9   5     1627.36     1702.38     76.38 o
  -4   9   5      956.39     1075.62     55.18 o
  -3   9   5      496.49      495.27     23.87 o
  -2   9   5     1363.31     1320.36     67.53 o
  -1   9   5      158.25      184.64     22.37 o
   0   9   5      643.17      618.06     38.89 o
   1   9   5      229.80      221.02     11.05 o
   2   9   5     1392.73     1311.48     67.13 o
   3   9   5      400.30      403.69     18.29 o
   4   9   5      866.52      812.72     48.04 o
   5   9   5     1757.61     1722.15     76.97 o
   6   9   5     2006.21     1966.72     80.65 o
   7   9   5      322.30      311.80     32.60 o
   8   9   5      272.95      277.36     29.96 o
  -9  10   5     1233.04     1342.01    143.48 o
  -8  10   5     2194.18     2330.34     98.97 o
  -7  10   5     2046.38     2062.97     90.30 o
  -6  10   5      397.76      466.38     42.70 o
  -5  10   5      652.12      730.12     42.72 o
  -4  10   5      847.46      967.34     50.88 o
  -3  10   5     1933.41     2009.10    259.40 o
  -2  10   5      224.68      244.43     16.46 o
  -1  10   5     3101.50     3070.10     97.11 o
   0  10   5     3194.91     3122.65     80.29 o
   1  10   5     2965.41     2891.89     72.93 o
   2  10   5      262.56      261.49     16.01 o
   3  10   5     1766.35     1733.34     97.69 o
   4  10   5      742.26      780.31     83.74 o
   5  10   5      692.74      673.60     36.05 o
   6  10   5      406.97      378.69     24.12 o
   7  10   5     2327.78     2283.21    195.25 o
   8  10   5     2210.42     2128.31     91.14 o
   9  10   5     1075.88     1121.26     59.23 o
  -8  11   5     1127.51     1128.50    145.40 o
  -7  11   5     1881.29     1897.38     87.43 o
  -6  11   5      386.02      395.49     41.38 o
  -5  11   5      158.96      138.07     30.72 o
  -4  11   5     1376.76     1511.58     76.24 o
  -3  11   5      378.74      417.66     24.37 o
  -2  11   5      861.53      933.15     49.30 o
  -1  11   5      843.26      835.23     35.39 o
   0  11   5      878.73      814.69     31.16 o
   1  11   5      949.65      911.38     33.09 o
   2  11   5      889.00      921.39     48.12 o
   3  11   5      276.14      288.28     17.91 o
   4  11   5     1455.27     1441.74     91.63 o
   5  11   5      138.38      195.11     32.34 o
   6  11   5      431.59      438.66     24.34 o
   7  11   5     1934.53     1929.33     86.07 o
   8  11   5     1094.50     1105.56    124.12 o
  -7  12   5        7.51      -26.54     43.84 o
  -6  12   5      516.77      618.40     45.95 o
  -5  12   5     1281.17     1323.05     69.57 o
  -4  12   5      453.59      500.37     30.84 o
  -3  12   5      565.71      633.08     43.82 o
  -2  12   5      953.50     1016.76    134.17 o
  -1  12   5     1649.23     1546.81    106.77 o
   0  12   5      323.26      316.51     13.85 o
   1  12   5     1903.72     1889.41     66.15 o
   2  12   5     1041.15     1017.39     93.60 o
   3  12   5      620.31      620.29     85.82 o
   4  12   5      471.53      528.46     60.63 o
   5  12   5     1405.98     1390.78     62.35 o
   6  12   5      375.60      431.62     38.74 o
   7  12   5        8.33      -13.42     43.20 o
  -5  13   5      930.05      997.65     57.13 o
  -4  13   5      439.92      486.07     27.44 o
  -3  13   5      613.29      606.91     30.77 o
  -2  13   5     1213.46     1223.73     66.95 o
  -1  13   5      294.21      288.86     14.03 o
   0  13   5      244.06      273.41     13.56 o
   1  13   5      253.59      215.09     13.49 o
   2  13   5     1128.42     1195.65     55.46 o
   3  13   5      632.52      619.03     55.15 o
   4  13   5      343.49      360.26     20.36 o
   5  13   5      875.06      950.22     53.80 o
  -1  14   5      304.65      333.36     49.77 o
   0  14   5      170.35      133.44     14.55 o
   1  14   5      306.63      333.29     15.79 o
   0   0   6      444.58      496.40     45.09 o
  -1   1   6    16408.14    16101.01    236.14 o
   0   1   6       48.85       51.90     15.44 o
   1   1   6    16756.12    16515.12    206.77 o
  -2   2   6     9212.79     9020.38    209.11 o
  -1   2   6     2247.25     2228.59     53.68 o
   0   2   6      326.44      324.42     13.75 o
   1   2   6     2393.56     2421.78     56.76 o
   2   2   6    10016.74     9906.90    218.65 o
  -3   3   6     9085.20     9457.04    221.31 o
  -2   3   6     4486.84     4565.10    108.17 o
  -1   3   6     1433.28     1410.23     45.04 o
   0   3   6      120.49      129.82     26.66 o
   1   3   6     1433.72     1419.65     52.99 o
   2   3   6     4431.88     4205.32    105.37 o
   3   3   6     9000.17     9036.45    215.39 o
  -4   4   6      344.77      369.74     29.35 o
  -3   4   6     3974.72     4190.81    106.85 o
  -2   4   6     2399.20     2404.69    148.94 o
  -1   4   6     1316.94     1413.08     53.81 o
   0   4   6      157.13      166.67     19.27 o
   1   4   6     1192.17     1211.82     43.38 o
   2   4   6     2090.81     2069.45    109.09 o
   3   4   6     3775.05     3709.90    105.42 o
   4   4   6      363.49      363.24     26.20 o
  -5   5   6      419.98      401.13     33.61 o
  -4   5   6      349.32      399.49     33.26 o
  -3   5   6      772.03      837.45     45.19 o
  -2   5   6     1605.40     1645.73     71.69 o
  -1   5   6      500.58      510.93     19.79 o
   0   5   6    14923.40    14832.02    371.87 o
   1   5   6      477.42      465.74     20.39 o
   2   5   6     1440.31     1376.80     67.10 o
   3   5   6      751.22      703.21     37.71 o
   4   5   6      367.50      364.19     30.97 o
   5   5   6      440.63      383.76     36.96 o
  -6   6   6     6395.64     6589.45    210.44 o
  -5   6   6      427.06      431.52     23.52 o
  -4   6   6     4183.60     4131.80    115.65 o
  -3   6   6     1739.29     1695.54    126.90 o
  -2   6   6      322.39      306.72     18.33 o
  -1   6   6      214.34      216.08     20.74 o
   0   6   6     1627.57     1616.86     70.43 o
   1   6   6      179.43      160.86     27.91 o
   2   6   6      328.18      324.19     18.95 o
   3   6   6     1808.92     1791.37    112.47 o
   4   6   6     4507.60     4472.95    118.22 o
   5   6   6      464.45      518.05     33.45 o
   6   6   6     6053.21     6094.07    197.70 o
  -7   7   6     2062.64     2121.62    133.51 o
  -6   7   6      521.93      561.94     50.47 o
  -5   7   6      866.03      820.64     49.26 o
  -4   7   6      322.92      295.47     19.29 o
  -3   7   6     2899.22     2909.03    339.53 o
  -2   7   6      488.96      504.20     27.69 o
  -1   7   6      843.04      819.11     36.74 o
   0   7   6     5774.08     5621.65    137.39 o
   1   7   6      878.99      907.09     33.77 o
   2   7   6      467.03      479.63     25.98 o
   3   7   6     2942.61     2802.91     94.30 o
   4   7   6      271.41      205.58     69.61 o
   5   7   6      843.40      884.61     51.03 o
   6   7   6      492.76      450.17     53.77 o
   7   7   6     1627.94     1599.04     95.39 o
  -8   8   6       87.44       95.65     25.08 o
  -7   8   6      549.74      543.28     32.88 o
  -6   8   6      129.43      108.02     43.25 o
  -5   8   6      759.65      703.89     36.31 o
  -4   8   6      803.17      803.01     47.47 o
  -3   8   6     3136.34     3377.51    107.85 o
  -2   8   6      313.94      317.93     20.36 o
  -1   8   6     1055.20     1059.15     41.27 o
   0   8   6     4071.84     3823.43     76.20 o
   1   8   6      987.86     1035.44     46.06 o
   2   8   6      334.72      323.02     23.81 o
   3   8   6     3212.01     3098.41    102.10 o
   4   8   6      813.06      818.77     65.05 o
   5   8   6      737.20      738.90     43.67 o
   6   8   6      124.94       92.12     40.81 o
   7   8   6      570.07      595.59     28.60 o
   8   8   6       97.29       51.07     61.23 o
  -7   9   6      418.01      390.67     23.12 o
  -6   9   6      313.08      277.75     53.97 o
  -5   9   6      163.44      164.28     24.88 o
  -4   9   6       96.33      106.33     43.63 o
  -3   9   6     1245.17     1322.20     67.92 o
  -2   9   6     2281.28     2407.77     94.30 o
  -1   9   6      109.83      114.71     17.87 o
   0   9   6     1893.92     1918.48     75.39 o
   1   9   6      123.27      135.93     15.47 o
   2   9   6     2251.39     2253.96     88.01 o
   3   9   6     1060.12     1088.18     74.60 o
   4   9   6       93.75      109.24     36.92 o
   5   9   6      134.62       62.90     44.73 o
   6   9   6      381.75      354.97     53.41 o
   7   9   6      557.86      501.82     28.35 o
  -6  10   6     4227.21     4313.66    130.37 o
  -5  10   6      538.10      575.10     28.33 o
  -4  10   6     4316.59     4611.16    133.28 o
  -3  10   6      273.98      297.53     20.38 o
  -2  10   6       83.13      101.65     21.78 o
  -1  10   6      257.77      256.19     17.32 o
   0  10   6       73.97       35.33     28.39 o
   1  10   6      211.12      225.45     12.56 o
   2  10   6       91.10       85.06     40.62 o
   3  10   6      258.48      229.10     19.39 o
   4  10   6     4114.45     3951.87    122.18 o
   5  10   6      563.22      571.19     27.47 o
   6  10   6     4625.88     4526.27    198.95 o
  -4  11   6      294.69      352.61     62.60 o
  -3  11   6     1038.38     1014.04     60.74 o
  -2  11   6       75.71      150.29     32.34 o
  -1  11   6     1044.50      998.91     38.74 o
   0  11   6     1364.03     1354.45     49.52 o
   1  11   6     1117.67      995.14     51.25 o
   2  11   6       85.89       72.34     42.25 o
   3  11   6     1045.15     1098.24     58.28 o
   4  11   6      273.27      217.81     38.94 o
   0   1   7      937.96      898.12     23.50 o
  -1   2   7     1263.93     1220.70     55.77 o
   0   2   7      387.10      386.08     13.56 o
   1   2   7     1487.82     1526.48     93.48 o
  -2   3   7      140.50      124.35     38.85 o
  -1   3   7      506.16      511.18     20.56 o
   0   3   7     1227.85     1106.48     41.34 o
   1   3   7      411.35      422.19     17.95 o
   2   3   7      145.97      135.37     38.64 o
  -3   4   7     1468.94     1449.58     71.89 o
  -2   4   7     1159.93     1085.39     57.65 o
  -1   4   7      430.87      470.18     18.37 o
   0   4   7     2140.88     2083.48    117.33 o
   1   4   7      474.93      472.02     21.23 o
   2   4   7     1131.98     1106.66     53.90 o
   3   4   7     1379.29     1411.90     74.59 o
  -4   5   7     1040.65     1042.43     57.92 o
  -3   5   7     1233.70     1207.60     57.84 o
  -2   5   7     2492.03     2520.51     97.13 o
  -1   5   7     2111.55     2048.69     60.72 o
   0   5   7      251.80      242.97     24.15 o
   1   5   7     1905.85     2022.52     63.88 o
   2   5   7     2643.27     2636.05    169.61 o
   3   5   7     1281.94     1247.91     67.45 o
   4   5   7     1144.54     1092.82     59.39 o
  -5   6   7     1136.84     1250.65    125.19 o
  -4   6   7      929.26     1044.96     67.39 o
  -3   6   7      200.29      243.98     43.31 o
  -2   6   7     1945.26     1946.67    165.66 o
  -1   6   7      756.19      756.25     30.62 o
   0   6   7      314.48      309.07     14.57 o
   1   6   7      691.08      674.22     27.60 o
   2   6   7     1902.66     1968.80     87.35 o
   3   6   7      188.44      196.94     19.36 o
   4   6   7      924.86      858.69     46.90 o
   5   6   7     1106.51     1170.85    125.29 o
  -5   7   7     2749.12     2831.74    108.59 o
  -4   7   7     1866.08     2073.80    226.86 o
  -3   7   7     2267.91     2317.29     99.34 o
  -2   7   7      501.11      541.43     72.81 o
  -1   7   7     1050.01     1028.02     38.30 o
   0   7   7      150.08      140.74     20.84 o
   1   7   7     1071.86     1057.35     38.75 o
   2   7   7      540.01      572.65     31.76 o
   3   7   7     2414.35     2592.60    206.89 o
   4   7   7     1774.44     1724.37     79.91 o
   5   7   7     2825.36     2752.39    251.73 o
  -3   8   7       73.87      116.08     22.17 o
  -2   8   7     2714.54     2908.81    151.27 o
  -1   8   7     1897.32     1941.21     66.56 o
   0   8   7     1961.05     1937.36     82.79 o
   1   8   7     1987.59     1900.93     64.32 o
   2   8   7     2735.31     2884.16    107.79 o
   3   8   7       73.80       78.64     40.04 o
   0   0   8     5314.23     5334.69    137.20 o
  -1   1   8     1463.24     1489.50     55.44 o
   0   1   8     1377.10     1345.28     32.69 o
   1   1   8     1440.98     1346.64     50.16 o
   0   2   8      488.35      485.12     23.53 o
 
